# Supplementary material for: Differences in the long-term course of post-COVID-19 symptoms in adults and children across epidemic periods: A retrospective cohort study in Japan, 2020–2024
Source: PLoS One. 2026 May 8;21(5):e0348954. doi: 10.1371/journal.pone.0348954 (PMC13155679; doi:10.1371/journal.pone.0348954)
Supplement: S1 Table — (XLSX) [file pone.0348954.s001.xlsx]

## Sheet: S1_Table
S1_Table. Distribution of intervals for symptom resolution among participants with post-COVID-19 symptoms, used in Turnbull interval-censored survival analysis
			Adults (N=1,524)						Children(N=1,165)
			Epidemic periods						Epidemic periods
			Wild-type period (N=379)	Alpha period (N=309)	Delta period (N=245)	Omicron period-2022 (N=454)	Omicron period-2024 (N=137)		Wild-type period (N=27)	Alpha period (N=11)	Delta period (N=73)	Omicron period-2022 (N=923)	Omicron period-2024 (N=131)
	Left endpoint (months)	Right endpoint (months)	N	N	N	N	N		N	N	N	N	N
post-COVID-19 symptoms of any level or severity	0	0	114	51	29	127	41		18	10	49	627	83
	0	1	59	67	28	106	35		3	-	10	152	30
	0	-	17	8	7	17	4		-	-	1	23	2
	1	2	20	18	31	43	15		2	-	2	32	5
	2	3	22	24	16	22	6		1	1	1	20	1
	3	6	18	25	22	42	9		-	-	2	21	2
	6	12	7	14	18	30	3		-	-	2	22	-
	6	36	3	-	1	5	-		-	-	-	4	-
	6	-	4	3	4	27	24		-	-	1	9	7
	12	18	-	25	12	1	-		-	-	1	-	-
	12	24	22	2	2	2	-		-	-	-	-	-
	12	30	5	-	-	-	-		-	-	-	-	-
	12	36	8	5	11	3	-		1	-	-	-	-
	12	-	34	32	41	6	-		2	-	3	3	1
	18	-	1	-	2	1	-		-	-	-	2	-
	24	36	2	2	-	1	-		-	-	-	-	-
	30	-	1	1	3	10	-		-	-	-	3	-
	36	48	1	2	-	-	-		-	-	-	-	-
	36	-	7	7	18	11	-		-	-	1	5	-
	48	-	34	23	-	-	-		-	-	-	-	-
post-COVID-19 symptoms that interfere with daily life	0	0	262	202	121	302	90		24	10	58	838	120
	0	1	23	21	12	40	12		1	-	3	35	6
	0	-	9	-	5	7	-		-	-	1	6
	1	2	18	9	27	21	10		-	-	2	8	1
	2	3	10	15	12	17	5		1	1	1	6	1
	3	6	6	13	6	20	4		-	-	1	6	1
	6	12	5	6	9	9	4		-	-	2	5	-
	6	36	1	2	1	5	-		-	-	-	8	-
	6	-	3	-	4	18	12		-	-	1	6	2
	12	18	-	3	4	-	-		-	-	1	-	-
	12	24	5	2	3	1	-		-	-	-	-	-
	12	30	-	-	-	-	-		-	-	-	-	-
	12	36	9	7	3	2	-		-	-	-	1	-
	12	-	14	17	25	3	-		1	-	3	2	-
	18	-	-	-	1	-	-		-	-	-	2	-
	24	36	-	-	-	1	-		-	-	-	-	-
	30	-	1	1	2	4	-		-	-	-	-	-
	36	48	-	1	-	-	-		-	-	-	-	-
	36	-	1	4	10	4	-		-	-	-	-	-
	48	-	12	6	-	-	-		-	-	-	-	-
The left and right endpoints represent the interval (in months since infection) during which post-COVID-19 symptoms resolved, corresponding to the lower and upper bounds in Turnbull interval-censored survival analysis. For example, a left endpoint of 6 and a right endpoint of 12 indicate recovery between 6 months and less than 12 months after infection. A missing right endpoint indicates that sym…
