# Supplementary material for: Differences in the long-term course of post-COVID-19 symptoms in adults and children across epidemic periods: A retrospective cohort study in Japan, 2020–2024
Source: PLoS One. 2026 May 8;21(5):e0348954. doi: 10.1371/journal.pone.0348954 (PMC13155679; doi:10.1371/journal.pone.0348954)
Supplement: S2 Table — (XLSX) [file pone.0348954.s002.xlsx]

## Sheet: S2_Table
S2_Table. Estimated prevalence of post-COVID-19 symptoms with 95% confidence intervals at selected time points, by epidemic periods
		Adults (N=1,524)						Children(N=1,165)
		Epidemic periods						Epidemic periods
	Months since recovery from acute infection	Wild-type period (N=379)	Alpha period (N=309)	Delta period (N=245)	Omicron period-2022 (N=454)	Omicron period-2024 (N=137)		Wild-type period (N=27)	Alpha period (N=11)	Delta period (N=73)	Omicron period-2022 (N=923)	Omicron period-2024 (N=131)
post-COVID-19 symptoms of any level or severity	0	69.9(65.3-74.5)	83.5(79.3-87.7)	88.2(84.1-92.2)	72.0(67.9-76.2)	70.1(62.4-77.7)		33.3(15.6-51.1)	9.1(0.0-26.1)	32.9(22.1-43.7)	32.1(29.1-35.1)	36.6(28.4-44.9)
	1	53.3(48.2-58.4)	61.1(55.3-67.0)	76.3(70.9-81.8)	47.4(42.7-52.1)	43.4(35.0-51.8)		22.2(6.5-37.9)	9.1(0-26.1)	18.6(9.5-27.6)	14.2(11.9-16.5)	12.7(6.9-18.5)
	2	47.6(42.5-52.8)	55.1(49.1-61.2)	63.3(57.1-69.5)	37.4(32.9-42.0)	32.0(24.1-39.9)		14.8(1.4-28.2)	9.1(0-26.1)	15.7(7.3-24.2)	10.4(8.4-12.5)	8.8(3.8-13.7)
	3	41.4(36.3-46.6)	47.1(40.8-53.3)	56.5(50.1-62.9)	32.3(27.9-36.7)	27.4(19.8-35.0)		11.1(0.0-23.0)	0.0(0.0-0.0)	14.3(6.2-22.4)	8.1(6.3-10)	8(3.2-12.7)
	6	36.4(31.4-41.4)	38.7(32.4-45.1)	47.2(40.8-53.7)	22.5(18.6-26.5)	20.6(13.7-27.5)		11.1(0.0-23.0)	-	11.4(4-18.8)	5.6(4.1-7.2)	6.4(2.1-10.6)
	12	34.2(29.3-39.2)	33.9(27.6-40.3)	39.2(32.8-45.7)	11.7(8.3-15.2)	-		11.1(0.0-23.0)	-	8.2(1.6-14.7)	1.9(0.7-3.1)	-
	24	19.2(14.4-23.9)	17.9(12.4-23.4)	18.5(1.4-35.6)	9.8(6.3-13.3)	-		11.1(0.0-23.0)	-	4.1(0-10.6)	1.9(0.7-3.1)	-
	36	17.8(13.3-22.4)	16.7(11.4-22.0)	18.5(11.2-25.8)	7.5(4.1-10.8)	-		0.0(0.0-0.0)	-	4.1(0-10.6)	1.9(0.4-3.4)	-
	48	17.3(12.8-21.8)	15.4(10.2-20.5)	-	-	-		-	-	-	-	-
post-COVID-19 symptoms that interfere with daily life	0	30.9(26.2-35.6)	34.6(29.3-40.0)	50.6(44.3-56.9)	33.5(29.1-37.8)	34.3(26.4-42.3)		11.1(0.0-23)	9.1(0.0-26.1)	20.6(11.3-29.8)	9.2(7.3-11.1)	8.4(3.7-13.1)
	1	24.3(19.9-28.7)	27.8(22.8-32.9)	45.5(39.2-51.8)	24.2(20.3-28.2)	25.6(18.2-32.9)		7.4(0.0-17.3)	9.1(0.0-26.1)	16.1(7.6-24.7)	5.1(3.7-6.6)	3.8(0.5-7.1)
	2	19.2(15.0-23.3)	24.9(20.0-29.8)	34.0(27.9-40.1)	19.4(15.7-23.1)	18.2(11.8-24.7)		7.4(0.0-17.3)	9.1(0.0-26.1)	13.2(5.3-21.1)	4.2(2.9-5.5)	3(0.1-6)
	3	16.3(12.4-20.2)	20.1(15.5-24.6)	28.9(23.0-34.8)	15.5(12.1-18.8)	14.6(8.7-20.5)		3.7(0.0-10.8)	0.0(0.0-0.0)	11.7(4.2-19.2)	3.5(2.3-4.7)	2.3(0-4.9)
	6	14.6(10.8-18.3)	15.9(11.7-20.1)	26.4(20.6-32.1)	10.8(7.9-13.8)	11.7(6.3-17.1)		3.7(0.0-10.8)	-	10.3(3.2-17.4)	2.8(1.7-3.9)	1.5(0-3.6)
	12	13.0(9.4-16.6)	13.8(9.8-17.8)	22.1(16.6-27.7)	6.5(3.7-9.3)	-		3.7(0.0-10.8)	-	6.8(0.7-13)	1.4(0.4-2.4)	-
	24	6.3(0.3-12.4)	6.5(0.0-13)	12.1(2.0-22.3)	5.6(2.7-8.4)	-		-	-	-	-	-
	36	6.3(3.3-9.3)	6.5(3.1-9.8)	12.1(5.8-18.5)	2.7(0.4-5.0)	-		-	-	-	-	-
	48	6.3(3.3-9.3)	5.5(2.2-8.9)	-	-	-		-	-	-	-	-
Values are presented as point estimates of the survival function S(t) with 95% confidence intervals in parentheses. Estimates were obtained from interval-censored survival analysis using the Turnbull method, with step-function–based alignment of survival curves at common time points. Values of 0 (0–0) indicate complete recovery of all participants by that time point.
